# Supplementary material for: Amygdala neural ensemble mediates mouse social investigation behaviors
Source: Natl Sci Rev. 2022 Aug 30;10(1):nwac179. doi: 10.1093/nsr/nwac179 (PMC9952061; doi:10.1093/nsr/nwac179)
Supplement: nwac179_Supplemental_Files [file nwac179_supplemental_files.zip]

Archive with 3 entries (3 files):
- NSR_MS-2021-1298.R2_SI.pdf
- Video_S1._SCT+neuron_promotes_social_interaction.mp4
- Video_S2._SCT+and_SCT-cells_antagonize.mp4
